# Supplementary material for: Preterm Infants Harbour a Rapidly Changing Mycobiota That Includes Candida Pathobionts
Source: J Fungi (Basel). 2020 Nov 9;6(4):273. doi: 10.3390/jof6040273 (PMC7712117; doi:10.3390/jof6040273)
Supplement: Supplementary file 1 [file jof-06-00273-s001.zip]

Archive with 25 entries (24 files):
- James et al_Supplementary/
- James et al_Supplementary/.DS_Store
- __MACOSX/James et al_Supplementary/._.DS_Store
- James et al_Supplementary/James et al_Fig.S3.pdf
- __MACOSX/James et al_Supplementary/._James et al_Fig.S3.pdf
- James et al_Supplementary/James et al_Fig.S2.pdf
- __MACOSX/James et al_Supplementary/._James et al_Fig.S2.pdf
- James et al_Supplementary/James et al_Fig.S1.pdf
- __MACOSX/James et al_Supplementary/._James et al_Fig.S1.pdf
- James et al_Supplementary/James et al_Table S1_R.xlsx
- __MACOSX/James et al_Supplementary/._James et al_Table S1_R.xlsx
- James et al_Supplementary/James et al_Datasheet S1.xlsx
- __MACOSX/James et al_Supplementary/._James et al_Datasheet S1.xlsx
- James et al_Supplementary/James et al_Table S3.xlsx
- __MACOSX/James et al_Supplementary/._James et al_Table S3.xlsx
- James et al_Supplementary/James et al_Table S6.pdf
- __MACOSX/James et al_Supplementary/._James et al_Table S6.pdf
- James et al_Supplementary/James et al_Table S7.pdf
- __MACOSX/James et al_Supplementary/._James et al_Table S7.pdf
- James et al_Supplementary/James et al_Table S5.pdf
- __MACOSX/James et al_Supplementary/._James et al_Table S5.pdf
- James et al_Supplementary/James et al_Table S4.xlsx
- __MACOSX/James et al_Supplementary/._James et al_Table S4.xlsx
- James et al_Supplementary/James et al_Table S2.pdf
- __MACOSX/James et al_Supplementary/._James et al_Table S2.pdf
