# Supplementary material for: Preterm Infants Harbour a Rapidly Changing Mycobiota That Includes Candida Pathobionts
Source: J Fungi (Basel). 2020 Nov 9;6(4):273. doi: 10.3390/jof6040273 (PMC7712117; doi:10.3390/jof6040273)
Supplement: Supplementary file 1 [file jof-06-00273-s001.zip › James et al_Supplementary/James et al_Table S1_R.xlsx]

## Sheet: F1
Infant: F1
Sex: Female
Term at week: 33+2
Preterm status: Moderate preterm
Birth weight: 1420 g
Weight category: Very low birth weight (VLBW)
Date of birth: 01/04/2016
Mode of delivery: Vaginal
Date	Days old	Probiotic	Antimicrobial	Infant nutrition
		supplementation*	medication	Formula	BM	EBM	DBM
2016-04-01	0	None	None	Yes	No	Yes	No
2016-04-02	1	None	None	Yes	No	Yes	No
2016-04-03	2	None	None	Yes	No	Yes	No
2016-04-04	3	None	None	Yes	No	Yes	No
2016-04-05	4	Infloran	None	Yes	No	Yes	No
2016-04-06	5	Infloran	None	Yes	No	Yes	No
2016-04-07	6	Infloran	None	Yes	No	Yes	No
2016-04-08	7	Infloran	None	Yes	No	Yes	No
2016-04-09	8	Infloran	None	Yes	No	Yes	No
2016-04-10	9	Infloran	None	Yes	No	Yes	No
2016-04-11	10	None	None	Yes	No	Yes	No
2016-04-12	11	None	None	No	No	Yes	No
2016-04-13	12	None	None	No	Yes	Yes	No
2016-04-14	13	None	None	No	Yes	Yes	No
2016-04-15	14	None	None	No	Yes	Yes	No
2016-04-16	15	None	None	No	Yes	Yes	No
2016-04-17	16	None	None	No	Yes	Yes	No
2016-04-18	17	None	None	No	Yes	Yes	No
2016-04-19	18	None	None	No	Yes	No	No
2016-04-20	19	None	None	No	Yes	No	No
Location:	NICU	Home
* Probiotic composition: Bifidobacterium bifidum + Lactobacillus acidophilus. Dosage: Half of a 125 mg capsule twice daily (approx. 1.0e+9 CFU of each bacterial species).
BM, naturally breast fed; EBM, expressed breastmilk (maternal); DMB, donor breastmilk; NBM, nil by mouth

## Sheet: F2
Infant: F2
Sex: Female
Term at week: 34+0
Preterm status: Late preterm
Birth weight: 1495 g
Weight category: Very low birth weight (VLBW)
Date of birth: 05/01/2017
Mode of delivery: C-section
Date	Days old	Probiotic	Antimicrobial	Infant nutrition
		supplementation	medication	Formula	BM	EBM	DBM
2017-01-05	0	None	None	Yes	No	No	No
2017-01-06	1	None	None	Yes	No	No	No
2017-01-07	2	None	None	Yes	No	No	No
2017-01-08	3	None	None	Yes	No	No	No
2017-01-09	4	None	None	Yes	No	No	No
2017-01-10	5	None	None	Yes	No	No	No
2017-01-11	6	None	None	Yes	No	No	No
2017-01-12	7	None	None	Yes	No	No	No
2017-01-13	8	None	None	Yes	Yes	No	No
2017-01-14	9	None	None	Yes	Yes	No	No
2017-01-15	10	None	None	Yes	Yes	No	No
2017-01-16	11	None	None	Yes	Yes	No	No
2017-01-17	12	None	None	Yes	Yes	No	No
2017-01-18	13	None	None	Yes	Yes	Yes	No
2017-01-19	14	None	None	Yes	Yes	Yes	No
2017-01-20	15	None	None	Yes	Yes	Yes	No
2017-01-21	16	None	None	Yes	Yes	Yes	No
2017-01-22	17	None	None	Yes	Yes	Yes	No
2017-01-23	18	None	None	Yes	Yes	Yes	No
Location:	NICU	Home
Additional note: Infant received Labinic probiotic. Dates/duration of administration not available.
BM, naturally breast fed; EBM, expressed breastmilk (maternal); DMB, donor breastmilk; NBM, nil by mouth

## Sheet: F3
Infant: F3
Sex: Female
Term at week: 28+5
Preterm status: Very preterm
Birth weight: 1212 g
Weight category: Very low birth weight (VLBW)
Date of birth: 03/04/2017
Mode of delivery: Vaginal
Date	Days old	Probiotic	Antimicrobial	Infant nutrition
		supplementation*	medication	Formula	BM	EBM	DBM
2017-04-03	0	None	Benzylpenicillin+Gentamicin	NBM	NBM	NBM	NBM
2017-04-04	1	None	Benzylpenicillin+Gentamicin	No	No	Yes	No
2017-04-05	2	None	Benzylpenicillin+Gentamicin	No	No	Yes	No
2017-04-06	3	None	None	No	No	Yes	No
2017-04-07	4	Infloran	None	No	No	Yes	Yes
2017-04-08	5	Infloran	None	No	No	Yes	Yes
2017-04-09	6	Infloran	None	No	No	Yes	Yes
2017-04-10	7	Infloran	None	No	No	Yes	Yes
2017-04-11	8	Infloran	None	No	No	Yes	Yes
2017-04-12	9	Infloran	None	No	No	Yes	Yes
2017-04-13	10	Infloran	None	No	No	Yes	Yes
2017-04-14	11	Infloran	None	No	No	Yes	Yes
2017-04-15	12	Infloran	None	No	No	Yes	Yes
2017-04-16	13	Infloran	None	No	No	Yes	Yes
2017-04-17	14	Infloran	None	No	No	Yes	Yes
2017-04-18	15	Infloran	None	No	No	Yes	Yes
2017-04-19	16	Infloran	None	No	No	Yes	Yes
2017-04-20	17	Infloran	None	No	No	Yes	Yes
2017-04-21	18	Infloran	None	No	No	Yes	Yes
2017-04-22	19	Infloran	None	No	No	Yes	Yes
2017-04-23	20	Infloran	None	No	No	Yes	Yes
2017-04-24	21	Infloran	None	Yes	No	Yes	Yes
2017-04-25	22	Infloran	None	Yes	No	Yes	No
2017-04-26	23	Infloran	None	Yes	No	Yes	No
2017-04-27	24	Infloran	None	Yes	No	Yes	No
2017-04-28	25	Infloran	None	Yes	No	Yes	No
2017-04-29	26	Infloran	None	Yes	No	Yes	No
2017-04-30	27	Infloran	None	Yes	No	Yes	No
2017-05-01	28	Infloran	None	Yes	No	Yes	No
2017-05-02	29	Infloran	None	Yes	No	Yes	No
2017-05-03	30	Infloran	None	Yes	No	Yes	No
2017-05-04	31	Infloran	None	Yes	No	Yes	No
2017-05-05	32	Infloran	None	Yes	No	Yes	No
2017-05-06	33	Infloran	None	Yes	No	Yes	No
2017-05-07	34	Infloran	None	Yes	No	Yes	No
2017-05-08	35	Infloran	None	Yes	No	Yes	No
2017-05-09	36	Infloran	None	Yes	No	Yes	No
2017-05-10	37	Infloran	None	Yes	No	Yes	No
2017-05-11	38	Infloran	None	Yes	No	Yes	No
2017-05-12	39	Infloran	None	Yes	No	Yes	No
2017-05-13	40	Infloran	None	Yes	No	Yes	No
2017-05-14	41	Infloran	None	Yes	No	Yes	No
2017-05-15	42	Infloran	None	Yes	No	Yes	No
2017-05-16	43	Infloran	None	Yes	No	No	No
2017-05-17	44	Infloran	None	Yes	No	No	No
2017-05-18	45	Infloran	None	Yes	No	No	No
2017-05-19	46	Infloran	None	Yes	No	No	No
2017-05-20	47	Infloran	None	Yes	No	No	No
2017-05-21	48	None	None	Yes	No	No	No
2017-05-22	49	None	None	Yes	No	No	No
2017-05-23	50	None	None	Yes	No	No	No
2017-05-24	51	None	None	Yes	No	No	No
Location:	NICU	Home
* Probiotic composition: Bifidobacterium bifidum + Lactobacillus acidophilus. Dosage: Half of a 125 mg capsule twice daily (approx. 1.0e+9 CFU of each bacterial species).
BM, naturally breast fed; EBM, expressed breastmilk (maternal); DMB, donor breastmilk; NBM, nil by mouth

## Sheet: F4
Infant: F4
Sex: Female
Term at week: 28+5
Preterm status: Very preterm
Birth weight: 1385 g
Weight category: Very low birth weight (VLBW)
Date of birth: 06/06/2017
Mode of delivery: Vaginal
Date	Days old	Probiotic	Antimicrobial	Infant nutrition
		supplementation*	medication	Formula	BM	EBM	DBM
2017-06-06	0	None	Benzylpenicillin+Gentamicin	No	NBM	NBM	NBM
2017-06-07	1	None	Benzylpenicillin+Gentamicin	No	No	Yes	No
2017-06-08	2	None	None	No	No	Yes	No
2017-06-09	3	None	None	No	No	Yes	No
2017-06-10	4	None	None	No	No	Yes	No
2017-06-11	5	None	None	No	No	Yes	No
2017-06-12	6	Infloran	None	No	No	Yes	No
2017-06-13	7	Infloran	None	No	No	Yes	No
2017-06-14	8	Infloran	None	No	No	Yes	No
2017-06-15	9	Infloran	None	No	No	Yes	No
2017-06-16	10	Infloran	None	No	No	Yes	No
2017-06-17	11	Infloran	None	No	No	Yes	No
2017-06-18	12	Infloran	None	No	No	Yes	No
2017-06-19	13	Infloran	None	No	No	Yes	No
2017-06-20	14	Infloran	None	No	No	Yes	No
2017-06-21	15	Infloran	None	No	No	Yes	No
2017-06-22	16	Infloran	None	No	No	Yes	No
2017-06-23	17	Infloran	None	No	No	Yes	No
2017-06-24	18	Infloran	None	No	No	Yes	No
2017-06-25	19	Infloran	None	No	No	Yes	No
2017-06-26	20	Infloran	None	No	No	Yes	No
2017-06-27	21	Infloran	None	No	No	Yes	No
2017-06-28	22	Infloran	None	No	No	Yes	No
2017-06-29	23	Infloran	None	No	No	Yes	No
2017-06-30	24	Infloran	None	No	No	Yes	No
2017-07-01	25	Infloran	None	No	No	Yes	No
2017-07-02	26	Infloran	None	No	No	Yes	No
2017-07-03	27	Infloran	None	No	No	Yes	No
2017-07-04	28	Infloran	None	No	Yes	Yes	No
2017-07-05	29	Infloran	None	No	Yes	Yes	No
2017-07-06	30	Infloran	None	No	Yes	Yes	No
2017-07-07	31	Infloran	None	No	Yes	Yes	No
2017-07-08	32	Infloran	None	No	Yes	No	No
2017-07-09	33	Infloran	None	No	Yes	No	No
2017-07-10	34	Infloran	None	No	Yes	No	No
2017-07-11	35	None	None	No	Yes	No	No
Location:	NICU	Home
* Probiotic composition: Bifidobacterium bifidum + Lactobacillus acidophilus. Dosage: Half of a 125 mg capsule twice daily (approx. 1.0e+9 CFU of each bacterial species).
BM, naturally breast fed; EBM, expressed breastmilk (maternal); DMB, donor breastmilk; NBM, nil by mouth

## Sheet: F5
Infant: F5
Sex: Female
Term at week: 30+4
Preterm status: Very preterm
Birth weight: 964 g
Weight category: Extremely low birth weight (ELBW)
Date of birth: 25/08/2016
Mode of delivery: C-section
Date	Days old	Probiotic	Antimicrobial	Infant nutrition
		supplementation*	medication	Formula	BM	EBM	DBM
2016-08-25	0	None	Benzylpenicillin+Gentamicin	NBM	NBM	?	NBM
2016-08-26	1	None	Benzylpenicillin+Gentamicin	NBM	NBM	?	NBM
2016-08-27	2	None	Benzylpenicillin+Gentamicin	No	Yes	?	No
2016-08-28	3	Labinic	Benzylpenicillin+Gentamicin	No	Yes	?	No
2016-08-29	4	Labinic	None	No	Yes	?	No
2016-08-30	5	Labinic	None	No	Yes	?	No
2016-08-31	6	Labinic	None	No	Yes	?	No
2016-09-01	7	Labinic	None	No	Yes	?	No
2016-09-02	8	Labinic	None	No	Yes	?	No
2016-09-03	9	Labinic	None	No	Yes	?	No
2016-09-04	10	Labinic	None	No	Yes	?	No
2016-09-05	11	Labinic	None	No	Yes	?	No
2016-09-06	12	Labinic	None	No	Yes	?	No
2016-09-07	13	Labinic	None	No	Yes	?	No
2016-09-08	14	Labinic	None	No	Yes	?	No
2016-09-09	15	Labinic	None	No	Yes	?	No
2016-09-10	16	Labinic	None	No	Yes	?	No
2016-09-11	17	Labinic	None	No	Yes	?	No
2016-09-12	18	Labinic	None	No	Yes	?	No
2016-09-13	19	Labinic	Gentamicin+Metronizadole+Flucloxacillin	No	Yes	?	No
2016-09-14	20	None	Gentamicin+Metronizadole+Flucloxacillin	No	Yes	?	No
2016-09-15	21	None	Gentamicin+Metronizadole+Flucloxacillin	NBM	NBM	?	NBM
2016-09-16	22	None	Gentamicin+Metronizadole+Flucloxacillin	NBM	NBM	?	NBM
2016-09-17	23	None	Gentamicin+Metronizadole+Flucloxacillin	NBM	NBM	?	NBM
2016-09-18	24	None	Gentamicin+Metronizadole+Flucloxacillin	NBM	NBM	?	NBM
2016-09-19	25	None	Gentamicin+Metronizadole+Flucloxacillin	NBM	NBM	?	NBM
2016-09-20	26	None	Gentamicin+Cefotaxime+Metronizadole+Flucloxacilin+Vancomycin	NBM	NBM	?	NBM
2016-09-21	27	None	Gentamicin+Cefotaxime+Metronizadole+Vancomycin	NBM	NBM	?	NBM
2016-09-22	28	None	Cefotaxime+Metronizadole+Vancomycin	NBM	NBM	?	NBM
2016-09-23	29	None	Cefotaxime+Metronizadole+Vancomycin	NBM	NBM	?	NBM
2016-09-24	30	None	Cefotaxime+Metronizadole+Vancomycin	NBM	NBM	?	NBM
2016-09-25	31	None	Cefotaxime+Metronizadole+Vancomycin	NBM	NBM	?	NBM
2016-09-26	32	None	Cefotaxime+Vancomycin	NBM	NBM	?	NBM
2016-09-27	33	None	Cefotaxime+Vancomycin	No	Yes	?	No
2016-09-28	34	None	Cefotaxime+Vancomycin	No	Yes	?	No
2016-09-29	35	None	Cefotaxime+Vancomycin	No	Yes	?	No
2016-09-30	36	None	Cefotaxime+Vancomycin	No	Yes	?	No
2016-10-01	37	None	Vancomycin+Meropenem	No	Yes	?	No
2016-10-02	38	None	Vancomycin+Meropenem	No	Yes	?	No
2016-10-03	39	None	None	No	Yes	?	No
2016-10-04	40	None	None	No	Yes	?	No
2016-10-05	41	None	None	No	Yes	?	No
2016-10-06	42	None	None	No	Yes	?	No
2016-10-07	43	None	Cefotaxime+Vancomycin	No	Yes	?	No
2016-10-08	44	None	Cefotaxime+Vancomycin	No	Yes	?	No
2016-10-09	45	None	Cefotaxime+Vancomycin	No	Yes	?	No
2016-10-10	46	None	None	?	?	?	?
2016-10-11	47	None	None	?	?	?	?
2016-10-12	48	None	None	?	?	?	?
2016-10-13	49	None	None	?	?	?	?
2016-10-14	50	None	None	?	?	?	?
2016-10-15	51	None	None	?	?	?	?
2016-10-16	52	None	None	?	?	?	?
2016-10-17	53	None	None	?	?	?	?
2016-10-18	54	None	None	?	?	?	?
2016-10-19	55	None	None	?	?	?	?
2016-10-20	56	None	None	?	?	?	?
2016-10-21	57	None	None	?	?	?	?
2016-10-22	58	None	None	?	?	?	?
2016-10-23	59	None	None	?	?	?	?
2016-10-24	60	None	None	?	?	?	?
2016-10-25	61	None	None	?	?	?	?
2016-10-26	62	None	None	?	?	?	?
2016-10-27	63	None	None	?	?	?	?
2016-10-28	64	None	None	?	?	?	?
2016-10-29	65	None	None	?	?	?	?
2016-10-30	66	None	None	?	?	?	?
2016-10-31	67	None	None	?	?	?	?
2016-11-01	68	None	None	?	?	?	?
2016-11-02	69	None	None	?	?	?	?
2016-11-03	70	None	None	?	?	?	?
2016-11-04	71	None	None	?	?	?	?
2016-11-05	72	None	None	?	?	?	?
2016-11-06	73	None	None	?	?	?	?
2016-11-07	74	None	None	?	?	?	?
2016-11-08	75	None	None	?	?	?	?
2016-11-09	76	None	None	?	?	?	?
2016-11-10	77	None	None	?	?	?	?
2016-11-11	78	None	None	?	?	?	?
2016-11-12	79	None	None	?	?	?	?
2016-11-13	80	None	None	?	?	?	?
2016-11-14	81	None	None	?	?	?	?
2016-11-15	82	None	None	?	?	?	?
2016-11-16	83	None	None	?	?	?	?
2016-11-17	84	None	None	?	?	?	?
2016-11-18	85	None	None	?	?	?	?
2016-11-19	86	None	None	?	?	?	?
2016-11-20	87	None	None	?	?	?	?
2016-11-21	88	None	None	?	?	?	?
2016-11-22	89	None	None	?	?	?	?
2016-11-23	90	None	None	?	?	?	?
2016-11-24	91	None	None	?	?	?	?
2016-11-25	92	None	None	?	?	?	?
2016-11-26	93	None	None	?	?	?	?
2016-11-27	94	None	None	?	?	?	?
2016-11-28	95	None	None	?	?	?	?
2016-11-29	96	None	None	?	?	?	?
2016-11-30	97	None	None	?	?	?	?
2016-12-01	98	None	None	?	?	?	?
2016-12-02	99	None	None	?	?	?	?
2016-12-03	100	None	None	?	?	?	?
2016-12-04	101	None	None	?	?	?	?
2016-12-05	102	None	None	?	?	?	?
2016-12-06	103	None	None	?	?	?	?
2016-12-07	104	None	None	?	?	?	?
2016-12-08	105	None	None	?	?	?	?
2016-12-09	106	None	None	?	?	?	?
2016-12-10	107	None	None	?	?	?	?
2016-12-11	108	None	None	?	?	?	?
2016-12-12	109	None	None	?	?	?	?
2016-12-13	110	None	None	?	?	?	?
Location:	NICU	Home
Additional note: Suspected NEC at Day 21 (no surgery)
* Probiotic composition: Bifidobacterium bifidum + Bifidobacterium longum subsp. infantis + Lactobacillus acidophilus. Dosage: approx. 0.5e+9 CFU of each bacterial species (daily).
BM, naturally breast fed; EBM, expressed breastmilk (maternal); DMB, donor breastmilk; NBM, nil by mouth; ?, data unavailable

## Sheet: M1
Infant: M1
Sex: Male
Term at week: 36
Preterm status: Late preterm
Birth weight: 2610 g
Weight category: Normal birth weight
Date of birth: 16/11/2015
Mode of delivery: Vaginal
Date	Days old	Probiotic	Antimicrobial	Infant nutrition
		supplementation	medication	Formula	BM	EBM	DBM
2015-11-16	0	None	None	No	Yes	No	No
2015-11-17	1	None	None	No	Yes	No	No
2015-11-18	2	None	None	No	Yes	No	No
Location:	NICU	Home
BM, naturally breast fed; EBM, expressed breastmilk (maternal); DMB, donor breastmilk; NBM, nil by mouth

## Sheet: M2
Infant: M2
Sex: Male
Term at week: 28+4
Preterm status: Very preterm
Birth weight: 1431 g
Weight category: Very low birth weight (VLBW)
Date of birth: 20/09/2016
Mode of delivery: Vaginal
Date	Days old	Probiotic	Antimicrobial	Infant nutrition
		supplementation*	medication	Formula	BM	EBM	DBM
2016-09-20	0	None	Benzylpenicillin+Gentamicin	NBM	NBM	?	No
2016-09-21	1	None	Benzylpenicillin+Gentamicin	No	Yes	?	No
2016-09-22	2	None	Benzylpenicillin+Gentamicin	NBM	NBM	?	No
2016-09-23	3	None	None	NBM	NBM	?	No
2016-09-24	4	None	None	NBM	NBM	?	No
2016-09-25	5	None	None	NBM	NBM	?	No
2016-09-26	6	Labinic	None	No	Yes	?	No
2016-09-27	7	Labinic	None	No	Yes	?	No
2016-09-28	8	Labinic	None	No	Yes	?	No
2016-09-29	9	Labinic	None	No	Yes	?	No
2016-09-30	10	Labinic	None	No	Yes	?	No
2016-10-01	11	Labinic	None	No	Yes	?	No
2016-10-02	12	Labinic	None	No	Yes	?	No
2016-10-03	13	Labinic	None	No	Yes	?	No
2016-10-04	14	Labinic	None	No	Yes	?	No
2016-10-05	15	Labinic	None	No	Yes	?	No
2016-10-06	16	Labinic	None	No	Yes	?	No
2016-10-07	17	Labinic	None	No	Yes	?	No
2016-10-08	18	Labinic	None	No	Yes	?	No
2016-10-09	19	Labinic	None	No	Yes	?	No
2016-10-10	20	Labinic	None	No	Yes	?	No
2016-10-11	21	Labinic	None	No	Yes	?	No
2016-10-12	22	Labinic	None	No	Yes	?	No
2016-10-13	23	Labinic	None	No	Yes	?	No
2016-10-14	24	Labinic	None	No	Yes	?	No
2016-10-15	25	Labinic	None	No	Yes	?	No
2016-10-16	26	Labinic	None	No	Yes	?	No
2016-10-17	27	Labinic	None	No	Yes	?	No
2016-10-18	28	Labinic	None	No	Yes	?	No
2016-10-19	29	Labinic	None	No	Yes	?	No
2016-10-20	30	Labinic	None	No	Yes	?	No
2016-10-21	31	Labinic	None	No	Yes	?	No
2016-10-22	32	Labinic	None	No	Yes	?	No
2016-10-23	33	Labinic	None	No	Yes	?	No
2016-10-24	34	Labinic	None	No	Yes	?	No
2016-10-25	35	Labinic	None	No	Yes	?	No
2016-10-26	36	Labinic	None	No	Yes	?	No
2016-10-27	37	Labinic	None	No	Yes	?	No
2016-10-28	38	Labinic	None	No	Yes	?	No
2016-10-29	39	Labinic	None	No	Yes	?	No
2016-10-30	40	Labinic	None	No	Yes	?	No
2016-10-31	41	Labinic	None	No	Yes	?	No
2016-11-01	42	Labinic	None	No	Yes	?	No
2016-11-02	43	Labinic	None	No	Yes	?	No
2016-11-03	44	Labinic	None	No	Yes	?	No
2016-11-04	45	Labinic	None	No	Yes	?	No
2016-11-05	46	Labinic	None	No	Yes	?	No
2016-11-06	47	Labinic	None	No	Yes	?	No
2016-11-07	48	Labinic	None	No	Yes	?	No
2016-11-08	49	Labinic	None	No	Yes	?	No
2016-11-09	50	Labinic	None	No	Yes	?	No
2016-11-10	51	Labinic	None	No	Yes	?	No
2016-11-11	52	Labinic	None	No	Yes	?	No
2016-11-12	53	None	None	No	Yes	?	No
2016-11-13	54	None	None	No	Yes	?	No
2016-11-14	55	None	None	No	Yes	?	No
2016-11-15	56	None	None	No	Yes	?	No
2016-11-16	57	None	None	No	Yes	?	No
2016-11-17	58	None	None	No	Yes	?	No
2016-11-18	59	None	None	No	Yes	?	No
2016-11-19	60	None	None	No	Yes	?	No
2016-11-20	61	None	None	No	Yes	?	No
2016-11-21	62	None	None	No	Yes	?	No
2016-11-22	63	None	None	No	Yes	?	No
2016-11-23	64	None	None	No	Yes	?	No
2016-11-24	65	None	None	No	Yes	?	No
2016-11-25	66	None	None	No	Yes	?	No
2016-11-26	67	None	None	No	Yes	?	No
Location:	NICU	Home
* Probiotic composition: Bifidobacterium bifidum + Bifidobacterium longum subsp. infantis + Lactobacillus acidophilus. Dosage: approx. 0.5e+9 CFU of each bacterial species (daily).
BM, naturally breast fed; EBM, expressed breastmilk (maternal); DMB, donor breastmilk; NBM, nil by mouth; ?, data unavailable

## Sheet: M3
Infant: M3
Sex: Male
Term at week: 30+3
Preterm status: Very preterm
Birth weight: 1050 g
Weight category: Very low birth weight (VLBW)
Date of birth: 24/09/2016
Mode of delivery: C-section
Date	Days old	Probiotic	Antimicrobial	Infant nutrition
		supplementation*	medication	Formula	BM	EBM	DBM
2016-09-24	0	None	None	No	NBM	NBM	NBM
2016-09-25	1	None	Benzylpenicillin+Gentamicin	No	No	Yes	No
2016-09-26	2	None	Benzylpenicillin+Gentamicin	No	No	Yes	No
2016-09-27	3	Labinic	Gentamicin	No	No	Yes	No
2016-09-28	4	Labinic	Gentamicin	No	No	Yes	No
2016-09-29	5	Labinic	None	No	No	Yes	No
2016-09-30	6	Labinic	None	No	No	Yes	No
2016-10-01	7	Labinic	None	No	No	Yes	No
2016-10-02	8	Labinic	None	No	No	Yes	No
2016-10-03	9	Labinic	None	No	No	Yes	No
2016-10-04	10	Labinic	None	No	No	Yes	No
2016-10-05	11	Labinic	None	No	No	Yes	No
2016-10-06	12	Labinic	None	No	No	Yes	No
2016-10-07	13	Labinic	None	No	No	Yes	No
2016-10-08	14	Labinic	None	No	No	Yes	No
2016-10-09	15	Labinic	None	No	No	Yes	No
2016-10-10	16	Labinic	None	No	No	Yes	No
2016-10-11	17	Labinic	None	No	No	Yes	No
2016-10-12	18	Labinic	None	No	No	Yes	No
2016-10-13	19	None	None	No	No	Yes	No
2016-10-14	20	None	None	No	No	Yes	No
2016-10-15	21	None	None	No	No	Yes	No
2016-10-16	22	None	None	No	Yes	Yes	No
2016-10-17	23	None	None	No	No	Yes	No
2016-10-18	24	None	None	No	No	Yes	No
2016-10-19	25	None	None	No	No	Yes	No
2016-10-20	26	None	None	No	No	Yes	No
2016-10-21	27	None	None	Yes	No	Yes	No
2016-10-22	28	None	None	Yes	No	Yes	No
2016-10-23	29	None	None	Yes	No	Yes	No
2016-10-24	30	None	None	Yes	Yes	Yes	No
2016-10-25	31	None	None	Yes	Yes	Yes	No
2016-10-26	32	None	None	Yes	Yes	Yes	No
2016-10-27	33	None	None	Yes	Yes	Yes	No
2016-10-28	34	None	None	Yes	Yes	Yes	No
2016-10-29	35	None	None	Yes	Yes	Yes	No
2016-10-30	36	None	None	Yes	Yes	Yes	No
Location:	NICU	Home
Additional note: Daktarin (miconazole) prescribed as discharge medication
* Probiotic composition: Bifidobacterium bifidum + Bifidobacterium longum subsp. infantis + Lactobacillus acidophilus. Dosage: approx. 0.5e+9 CFU of each bacterial species (daily).
BM, naturally breast fed; EBM, expressed breastmilk (maternal); DMB, donor breastmilk; NBM, nil by mouth

## Sheet: M4
Infant: M4
Sex: Male
Term at week: 31+5
Preterm status: Very preterm
Birth weight: 940 g
Weight category: Extremely low birth weight (ELBW)
Date of birth: 03/04/2017
Mode of delivery: C-section
Date	Days old	Probiotic	Antimicrobial	Infant nutrition
		supplementation*	medication	Formula	BM	EBM	DBM
2017-04-03	0	None	None	No	No	NBM	No
2017-04-04	1	None	None	No	No	Yes	No
2017-04-05	2	None	None	No	No	NBM	No
2017-04-06	3	None	None	No	No	Yes	No
2017-04-07	4	None	None	No	No	NBM	No
2017-04-08	5	None	None	No	No	Yes	No
2017-04-09	6	Infloran	None	No	No	Yes	No
2017-04-10	7	Infloran	None	No	No	Yes	No
2017-04-11	8	Infloran	None	No	No	Yes	No
2017-04-12	9	Infloran	None	No	No	Yes	No
2017-04-13	10	Infloran	None	No	No	Yes	No
2017-04-14	11	Infloran	None	No	No	Yes	No
2017-04-15	12	Infloran	None	No	No	Yes	No
2017-04-16	13	Infloran	None	No	No	Yes	No
2017-04-17	14	Infloran	None	No	No	Yes	No
2017-04-18	15	Infloran	None	No	No	Yes	No
2017-04-19	16	Infloran	None	No	No	Yes	No
2017-04-20	17	Infloran	None	No	No	Yes	No
2017-04-21	18	Infloran	None	No	No	Yes	No
2017-04-22	19	Infloran	None	No	No	Yes	No
2017-04-23	20	Infloran	None	No	No	Yes	No
2017-04-24	21	Infloran	None	Yes	No	Yes	No
2017-04-25	22	Infloran	None	Yes	No	Yes	No
2017-04-26	23	Infloran	None	Yes	No	Yes	No
2017-04-27	24	Infloran	None	Yes	No	Yes	No
2017-04-28	25	Infloran	None	Yes	No	No	No
2017-04-29	26	None	None	Yes	No	No	No
2017-04-30	27	None	None	Yes	No	No	No
2017-05-01	28	None	None	Yes	No	No	No
2017-05-02	29	None	None	Yes	No	No	No
2017-05-03	30	None	None	Yes	No	No	No
2017-05-04	31	None	None	Yes	No	No	No
2017-05-05	32	None	None	Yes	No	No	No
2017-05-06	33	None	None	Yes	No	No	No
Location:	NICU	Home
* Probiotic composition: Bifidobacterium bifidum + Lactobacillus acidophilus. Dosage: Half of a 125 mg capsule twice daily (approx. 1.0e+9 CFU of each bacterial species).
BM, naturally breast fed; EBM, expressed breastmilk (maternal); DMB, donor breastmilk; NBM, nil by mouth

## Sheet: M5
Infant: M5
Sex: Male
Term at week: 25+0
Preterm status: Extremely preterm
Birth weight: 678 g
Weight category: Extremely low birth weight (ELBW)
Date of birth: 06/01/2018
Mode of delivery: Vaginal
Date	Days old	Probiotic	Antimicrobial	Infant nutrition
		supplementation*	medication	Formula	BM	EBM	DBM
2018-01-06	0	None	Benzylpenicillin+Gentamicin	NBM	NBM	NBM	NBM
2018-01-07	1	None	Benzylpenicillin+Gentamicin	NBM	NBM	NBM	NBM
2018-01-08	2	None	Benzylpenicillin+Gentamicin	No	No	Yes	No
2018-01-09	3	None	Benzylpenicillin+Gentamicin	No	No	Yes	No
2018-01-10	4	None	Benzylpenicillin+Gentamicin	No	No	Yes	No
2018-01-11	5	None	None	No	No	Yes	Yes
2018-01-12	6	None	None	No	No	Yes	No
2018-01-13	7	Infloran	Fluconazole	No	No	Yes	No
2018-01-14	8	Infloran	Fluconazole	No	No	Yes	No
2018-01-15	9	Infloran	Fluconazole	No	No	Yes	No
2018-01-16	10	Infloran	Fluconazole	No	No	Yes	No
2018-01-17	11	Infloran	Fluconazole	No	No	Yes	No
2018-01-18	12	Infloran	Fluconazole	No	No	Yes	No
2018-01-19	13	Infloran	Fluconazole	No	No	Yes	No
2018-01-20	14	Infloran	Fluconazole	No	No	Yes	No
2018-01-21	15	Infloran	Fluconazole	No	No	Yes	No
2018-01-22	16	Infloran	Fluconazole	No	No	Yes	No
2018-01-23	17	Infloran	Cefotaxime+Vancomycin+Fluconazole	No	NBM	NBM	NBM
2018-01-24	18	Infloran	Cefotaxime+Vancomycin+Fluconazole	No	No	Yes	No
2018-01-25	19	Infloran	Fluconazole	No	No	Yes	No
2018-01-26	20	Infloran	Fluconazole	No	No	Yes	No
2018-01-27	21	Infloran	Fluconazole	No	No	Yes	No
2018-01-28	22	None	Fluconazole	No	No	Yes	No
2018-01-29	23	None	Fluconazole	No	No	Yes	No
2018-01-30	24	None	Fluconazole	No	No	Yes	No
2018-01-31	25	None	Fluconazole	NBM	NBM	NBM	NBM
2018-02-01	26	None	Fluconazole	NBM	NBM	NBM	NBM
2018-02-02	27	None	Fluconazole	No	No	Yes	No
2018-02-03	28	None	Fluconazole	No	No	Yes	No
2018-02-04	29	None	Fluconazole	No	No	Yes	No
2018-02-05	30	None	Fluconazole	No	No	Yes	No
2018-02-06	31	None	Cefotaxime+Vancomycin+Fluconazole	No	No	Yes	No
2018-02-07	32	None	Cefotaxime+Vancomycin+Fluconazole	No	No	Yes	No
2018-02-08	33	None	Cefotaxime+Vancomycin+Fluconazole	No	No	Yes	No
2018-02-09	34	None	Fluconazole	No	No	Yes	No
2018-02-10	35	None	Fluconazole	No	No	Yes	No
2018-02-11	36	None	Fluconazole	No	No	Yes	No
2018-02-12	37	None	None	No	No	Yes	No
2018-02-13	38	None	None	No	No	Yes	No
2018-02-14	39	None	None	No	No	Yes	No
2018-02-15	40	None	None	No	No	Yes	No
2018-02-16	41	None	None	No	No	Yes	No
2018-02-17	42	None	None	No	No	Yes	No
2018-02-18	43	None	None	No	No	Yes	No
2018-02-19	44	None	None	No	No	Yes	No
2018-02-20	45	None	None	No	No	Yes	No
2018-02-21	46	None	None	No	No	Yes	No
2018-02-22	47	None	None	No	No	Yes	No
2018-02-23	48	None	None	No	No	Yes	No
2018-02-24	49	None	None	No	No	Yes	No
2018-02-25	50	None	None	No	No	Yes	No
2018-02-26	51	None	None	No	No	Yes	No
2018-02-27	52	None	None	No	No	Yes	No
2018-02-28	53	None	None	No	No	Yes	No
2018-03-01	54	None	None	No	No	Yes	No
2018-03-02	55	None	None	No	No	Yes	No
2018-03-03	56	None	None	No	No	Yes	No
2018-03-04	57	None	None	No	No	Yes	No
2018-03-05	58	None	None	No	No	Yes	No
2018-03-06	59	None	None	No	No	Yes	No
2018-03-07	60	None	None	No	No	Yes	No
2018-03-08	61	None	None	No	No	Yes	No
2018-03-09	62	None	None	No	No	Yes	No
2018-03-10	63	None	None	No	No	Yes	No
2018-03-11	64	None	None	No	No	Yes	No
2018-03-12	65	None	None	No	No	Yes	No
2018-03-13	66	None	None	No	No	Yes	No
2018-03-14	67	None	None	No	No	Yes	No
2018-03-15	68	None	None	No	No	Yes	No
2018-03-16	69	None	None	No	No	Yes	No
2018-03-17	70	None	None	No	No	Yes	No
2018-03-18	71	None	None	No	No	Yes	No
2018-03-19	72	None	None	No	No	Yes	No
2018-03-20	73	None	None	No	No	Yes	No
2018-03-21	74	None	None	No	No	Yes	No
2018-03-22	75	None	None	No	No	Yes	No
2018-03-23	76	None	None	No	No	Yes	No
2018-03-24	77	None	None	No	No	Yes	No
2018-03-25	78	None	None	No	No	Yes	No
2018-03-26	79	None	None	No	No	Yes	No
2018-03-27	80	None	None	No	No	Yes	No
2018-03-28	81	None	None	No	No	Yes	No
2018-03-29	82	None	None	No	No	Yes	No
2018-03-30	83	None	None	No	No	Yes	No
2018-03-31	84	None	None	No	No	Yes	No
2018-04-01	85	None	None	No	No	Yes	No
2018-04-02	86	None	None	No	No	Yes	No
2018-04-03	87	None	None	No	No	Yes	No
2018-04-04	88	None	None	No	No	Yes	No
2018-04-05	89	None	None	No	No	Yes	No
2018-04-06	90	None	None	No	No	Yes	No
2018-04-07	91	None	None	No	No	Yes	No
2018-04-08	92	None	None	No	No	Yes	No
2018-04-09	93	None	None	No	No	Yes	No
2018-04-10	94	None	None	No	No	Yes	No
2018-04-11	95	None	None	No	No	Yes	No
2018-04-12	96	None	None	No	No	Yes	No
2018-04-13	97	None	None	No	No	Yes	No
2018-04-14	98	None	None	No	No	Yes	No
2018-04-15	99	None	None	No	No	Yes	No
2018-04-16	100	None	None	No	No	Yes	No
2018-04-17	101	None	None	No	Yes	Yes	No
2018-04-18	102	None	None	No	Yes	Yes	No
2018-04-19	103	None	None	No	Yes	Yes	No
2018-04-20	104	None	None	No	Yes	Yes	No
2018-04-21	105	None	None	No	Yes	Yes	No
2018-04-22	106	None	None	No	Yes	Yes	No
2018-04-23	107	None	None	No	Yes	Yes	No
2018-04-24	108	None	None	No	Yes	Yes	No
2018-04-25	109	None	None	No	Yes	Yes	No
2018-04-26	110	None	None	No	Yes	Yes	No
2018-04-27	111	None	None	No	Yes	Yes	No
2018-04-28	112	None	None	No	Yes	Yes	No
2018-04-29	113	None	None	No	Yes	Yes	No
2018-04-30	114	None	None	No	Yes	Yes	No
2018-05-01	115	None	None	No	Yes	Yes	No
2018-05-02	116	None	None	No	Yes	Yes	No
2018-05-03	117	None	None	No	Yes	Yes	No
2018-05-04	118	None	None	No	Yes	Yes	No
2018-05-05	119	None	None	No	Yes	Yes	No
2018-05-06	120	None	None	No	Yes	Yes	No
2018-05-07	121	None	None	No	Yes	Yes	No
2018-05-08	122	None	None	No	Yes	Yes	No
2018-05-09	123	None	None	No	Yes	Yes	No
2018-05-10	124	None	None	No	Yes	Yes	No
2018-05-11	125	None	None	No	Yes	Yes	No
2018-05-12	126	None	None	No	Yes	Yes	No
Location:	NICU	Home
Additional Note: Suspected sepsis at Day 31
* Probiotic composition: Bifidobacterium bifidum + Lactobacillus acidophilus. Dosage: Half of a 125 mg capsule twice daily (approx. 1.0e+9 CFU of each bacterial species).
BM, naturally breast fed; EBM, expressed breastmilk (maternal); DMB, donor breastmilk; NBM, nil by mouth

[truncated: 1 more sheets: M6]
