# Supplementary material for: Preterm Infants Harbour a Rapidly Changing Mycobiota That Includes Candida Pathobionts
Source: J Fungi (Basel). 2020 Nov 9;6(4):273. doi: 10.3390/jof6040273 (PMC7712117; doi:10.3390/jof6040273)
Supplement: Supplementary file 1 [file jof-06-00273-s001.zip › James et al_Supplementary/James et al_Datasheet S1.xlsx]

## Sheet: Datasheet S1
Datasheet S1. Relative abundance table of fungal taxa present in infant faecal samples.
Taxon identity:	Taxonomic Rank:	Infant Sample:																													Prevalence
		F1_06	F1_12	F1_18	F2_06	F2_12	F3_06	F3_12	F3_18	F4_06	F4_12	F5_06	F5_12	F5_18	M1_06	M1_12	M1_18	M2_12	M2_18	M3_06	M3_12	M3_18	M4_12	M4_18	M5_06	M5_12	M5_18	M6_06	M6_12	M6_18
k__Fungi;__;__;__;__;__;__	Unidentified	0.0781885	0	0	0	0	0	0.0674588	1.81533	0	10.3788	0	2.71726	2.60947	0.0620469	0.06469	0	0	0.38496	0	0	0	0	0.00335211	0	0.630719	0	0	0	0.0888927	11
k__Fungi;p__Ascomycota;__;__;__;__;__	Phylum	0	0	0	0	0	0	0	0	0	0.129613	0	0	0	0	0	0	0	0	0	0	0	0	0	0	0	0	0	0	0	1
k__Fungi;p__Ascomycota;c__Dothideomycetes;o__Capnodiales;__;__;__	Order	0.17827	0.514822	6.52185	0.492353	0	0	0.00435218	1.54639	0	5.33035	0	0	0	0	0.204852	0	0.0905971	0.12832	0.00660698	0	0.0195108	0	0	0	0.322537	0	0	0.0553471	0.577802	14
k__Fungi;p__Ascomycota;c__Dothideomycetes;o__Capnodiales;f__Mycosphaerellaceae;g__Davidiella;s__Davidiella_tassiana	Species	0.287734	0.0117539	1.30231	14.0075	3.26158	20.0209	3.31418	0	0	3.98561	12.3865	0	1.29034	0.0130625	7.55795	7.17576	0.786966	0.249677	0	20.4052	16.4804	16.2452	5.63154	0	14.6434	1.11228	0	7.23818	2.1948	23
k__Fungi;p__Ascomycota;c__Dothideomycetes;o__Pleosporales;__;__;__	Order	0.0156377	0	0.00643434	0	0	0	0.110981	0.0112057	0	0	0	0.00518068	1.96823	0.0555156	0.0754717	0	0	0	3.74946	0.0517564	0.309051	0	0	0	0	0	0	0.018449	2.52921	13
k__Fungi;p__Ascomycota;c__Dothideomycetes;o__Pleosporales;f__Didymellaceae;g__Didymella;s__Didymella_exigua	Species	0.00312754	0	0.44397	0	0	0	0	0	0	0	0	0	0	0	0.0107817	0	0	0	0	0	0	0	0	0	0	0	0	0.00614968	0	3
k__Fungi;p__Ascomycota;c__Dothideomycetes;o__Pleosporales;f__Periconiaceae;g__Periconia;s__Periconia_byssoides	Species	0	0	0	0	0	0	0	0	0	0	0	0	0	0	0	0	0	0	0	0	0	0	0.150845	0	0	0	0	0	0	1
k__Fungi;p__Ascomycota;c__Dothideomycetes;o__Pleosporales;f__Periconiaceae;g__Periconia;s__Periconia_cookei	Species	0.0125102	0	2.04355	0	0	0	0	0	0	0	0	0	0	0	0.0107817	0	0	0	0	0	0	0	0	0	0	0	0	0.0122994	0	4
k__Fungi;p__Ascomycota;c__Dothideomycetes;o__Pleosporales;f__Phaeosphaeriaceae;g__Neosetophoma;__	Genus	0	0	0	0	0	0	0	0	0	0	0	0	0	0	0.560647	0	0	0	0	0	0	0	0	0	0	0	0	0	0	1
k__Fungi;p__Ascomycota;c__Dothideomycetes;o__Pleosporales;f__Pleosporaceae;g__Alternaria;__	Genus	0.00625508	0	0.00128687	0	0	0	0	0	0	0	0	0	0	0.00326563	0	0	0	0	1.06703	0	0	0	0	0	0	0	0	0.430478	0	3
k__Fungi;p__Ascomycota;c__Dothideomycetes;o__Pleosporales;f__Pleosporaceae;g__Alternaria;s__Alternaria_metachromatica	Species	0	0	0	0	0	0	0	0	0	0	0	0	3.15126	0.0620469	0	0	0	0	0	0	0.0023413	0	0	0	0	0	0	0	0.00423298	2
k__Fungi;p__Ascomycota;c__Dothideomycetes;o__Pleosporales;f__Pleosporales_fam_Incertae_sedis;g__Chalastospora;s__Chalastospora_gossypii	Species	0	0	0.513461	0	0	0	0	0.0112057	0	0	0	0	0	0	0.0107817	0	0	0	0	0	0	0	0	0	0	0	0	0	0	3
k__Fungi;p__Ascomycota;c__Eurotiomycetes;o__Chaetothyriales;__;__;__	Order	0	0	0	0	0	0	0	0	0	0	0	0	0	0	0.808625	0	0	0	0	0	0	0	0	0	0	0	0	0	0	1
k__Fungi;p__Ascomycota;c__Eurotiomycetes;o__Eurotiales;__;__;__	Order	0	0	0	0	0	0	0	0	0	0.803603	0	0	0	0.00326563	0	0	0	0	0	0	0	0	0	0	0	0	0	0	0	1
k__Fungi;p__Ascomycota;c__Eurotiomycetes;o__Eurotiales;f__Aspergillaceae;g__Aspergillus;__	Genus	0	0	0	0	0	0	0.00217609	0	0	4.80542	0	1.39619	0	0	0	0.122756	0	0.000994728	0	0	0	0	0.00670421	0	0	0.499298	0	0	1.80537	6
k__Fungi;p__Ascomycota;c__Eurotiomycetes;o__Eurotiales;f__Aspergillaceae;g__Aspergillus;s__Aspergillus_carbonarius	Species	0	0	0	0	0	0	0	0	0	0.00324034	0	0	0	0	0	0	0	0	0	0	0	0	0	0	0	0	0	0	0.184135	1
k__Fungi;p__Ascomycota;c__Eurotiomycetes;o__Eurotiales;f__Aspergillaceae;g__Aspergillus;s__Aspergillus_conicus	Species	0	0	0	0	0	0	0	0	0	0	0	0	0.261732	0	0	0	0	0	0	0	0	0	0	0	0	0	0	0	0.0105825	2
k__Fungi;p__Ascomycota;c__Eurotiomycetes;o__Eurotiales;f__Aspergillaceae;g__Aspergillus;s__Aspergillus_flavus	Species	0	0	0	0	0	0	0	0	0	4.14439	0	0	0	0	0	0	0.00153554	0	0	0.0207026	0	0	0	0	0	0	0	0	0	2
k__Fungi;p__Ascomycota;c__Eurotiomycetes;o__Eurotiales;f__Aspergillaceae;g__Aspergillus;s__Aspergillus_penicillioides	Species	0	0	0	0	0	0	0.0957479	0	0	5.81964	0	0	0.188447	0	0	0	0	0	0	0	0	0	0	0	0	0	0	0	0	3
k__Fungi;p__Ascomycota;c__Eurotiomycetes;o__Eurotiales;f__Aspergillaceae;g__Aspergillus;s__Aspergillus_ruber	Species	0	0	0.401503	0	0	0.00130378	0	0	0	9.17987	0	0	0.636009	0.0163281	0.0107817	0	0	0	0	0	0.01795	0	0	0	0	0	0	0	0.618016	7
k__Fungi;p__Ascomycota;c__Eurotiomycetes;o__Eurotiales;f__Aspergillaceae;g__Aspergillus;s__Aspergillus_subversicolor	Species	0.00938262	0	0.927832	0	0	0	0	0.0336172	0	1.85995	0	0	0	0	0.420485	0	0	0	3.98071	0	0	0	0	0	0	0	2.42659	0.0245987	0	8
k__Fungi;p__Ascomycota;c__Eurotiomycetes;o__Eurotiales;f__Aspergillaceae;g__Aspergillus;s__Aspergillus_terreus	Species	0	0	0	0	0	0	0	0	0	0	0	0	0	0	0	0	0	0	0	0.0432872	0	0	0	0	0	0	0	0	0	1
k__Fungi;p__Ascomycota;c__Eurotiomycetes;o__Eurotiales;f__Aspergillaceae;g__Penicillium;__	Genus	0	0	0	0	0	0	0	0	23.8082	3.36671	0	0	0.0235559	0.00326563	0	0	0	0.779867	0	0	0	0	0.935237	0	0	0	0.0174784	0	0	6
k__Fungi;p__Ascomycota;c__Eurotiomycetes;o__Eurotiales;f__Aspergillaceae;g__Penicillium;s__Penicillium_astrolabium	Species	0.00625508	0	1.74757	0	0	0	0	0	0	0	0	0	0	0	0.032345	0	0	0	0.00330349	0	0	0	0	0	0	0	0	0.018449	0	4
k__Fungi;p__Ascomycota;c__Eurotiomycetes;o__Eurotiales;f__Aspergillaceae;g__Penicillium;s__Penicillium_bialowiezense	Species	0.209545	0	0	0	0	0	0	0	0	0	0	0	0.0287905	0	0.797844	0	0.00460663	0	0.00330349	0	0	0	0	0	0	0	0	0	0	3
k__Fungi;p__Ascomycota;c__Eurotiomycetes;o__Eurotiales;f__Aspergillaceae;g__Penicillium;s__Penicillium_carneum	Species	0	0	0.00386061	0	0	0	0	0	0	0	0	0	0.104693	0	0	0.00729244	0.0130521	0	0	0	46.2547	0.00160256	0	0	0	0	0	0	0.294192	5
k__Fungi;p__Ascomycota;c__Eurotiomycetes;o__Eurotiales;f__Aspergillaceae;g__Penicillium;s__Penicillium_coprobium	Species	0	0	0	0	0	0	0	0	0.0268312	0	0	0	0.0994582	0.00653125	0	0	0	0	0	0.563675	0	0	0	0	0	0	1.7158	0	0	5
k__Fungi;p__Ascomycota;c__Eurotiomycetes;o__Eurotiales;f__Aspergillaceae;g__Penicillium;s__Penicillium_glabrum	Species	0	0	0	2.56942	4.58246	0	0.00435218	0	0	0	0	0.652765	47.2557	1.16256	0	0	0.0115166	0	0	0	0.000780433	0	0	0	0	0.00445802	0	0	0.00211649	6
k__Fungi;p__Ascomycota;c__Eurotiomycetes;o__Eurotiales;f__Aspergillaceae;g__Penicillium;s__Penicillium_polonicum	Species	0	0	0.00128687	0	0	0	0.0217609	0	29.2013	28.2006	0	0	4.58816	0.107766	0	0	0.00614218	0	0	0	0.00156087	0	0	0	0	0	0.297134	0	0	7
k__Fungi;p__Ascomycota;c__Eurotiomycetes;o__Eurotiales;f__Trichocomaceae;g__Talaromyces;s__Talaromyces_infraolivaceus	Species	0	0	0	0	0	0	0	0	0	0	0	0.937702	5.22941	0.120828	0	0	0	0	0	0	0	0	0	0	0	0	0	0	0	3
k__Fungi;p__Ascomycota;c__Eurotiomycetes;o__Eurotiales;f__Trichocomaceae;g__Talaromyces;s__Talaromyces_minioluteus	Species	0	0	0	0	0	0	0	0	0	0	0	0	0.751171	0.0195938	0	0	0.614218	0	0	0	0	0	0	0	0	0	0	0	0	3
k__Fungi;p__Ascomycota;c__Eurotiomycetes;o__Eurotiales;f__Trichocomaceae;g__Talaromyces;s__Talaromyces_wortmannii	Species	0	0	0	0	0	0	0	0	0	0	0	0	0	0.186141	0	0	0	0	0	0	0	0	0	0	0	0	0	0	0	1
k__Fungi;p__Ascomycota;c__Leotiomycetes;o__Erysiphales;f__Erysiphaceae;g__Golovinomyces;s__Golovinomyces_sonchicola	Species	0	0	0	0	0	0	0	0	0	0	0	0	0	0	0.636119	0	0	0	0	0	0	0	0	0	0	0	0	0	0	1
k__Fungi;p__Ascomycota;c__Leotiomycetes;o__Helotiales;f__Sclerotiniaceae;g__Monilinia;s__Monilinia_laxa	Species	0.00938262	0	1.23282	0	0	0	0	0.0112057	0	0.975341	0	0	0	0	0.107817	0	0	0	0	0	0	0	0	0	0	0	0	0.00614968	0	6
k__Fungi;p__Ascomycota;c__Leotiomycetes;o__Thelebolales;f__Thelebolaceae;g__Thelebolus;s__Thelebolus_globosus	Species	0	0	0	4.31403	0	0	0	0	0	0	0	0	0	0.00326563	0	0	0	0	0	0	0	0	0	0	0	0	0	0	0	1
k__Fungi;p__Ascomycota;c__Leotiomycetes;o__Thelebolales;f__unidentified;g__unidentified;s__unidentified	Order	0	0	0	0	0.756839	0	0	0	0	0	0	0	0	0	0	0	0	0	0	0	0	0	0	0	0	0	0	0	0	1
k__Fungi;p__Ascomycota;c__Saccharomycetes;o__Saccharomycetales;__;__;__	Order	0	0	0	0	0	0	0	0	0	0	0	0.0388551	0	0	0	0	0	0	0	0	0	0	0	0	0	0	0	0	0	1
k__Fungi;p__Ascomycota;c__Saccharomycetes;o__Saccharomycetales;f__Debaryomycetaceae;g__Debaryomyces;s__Debaryomyces_prosopidis	Species	5.24176	99.37	5.01235	0	0.645305	0.00260756	40.1619	0.0224115	0	0.00324034	0	0	0	0	0.743935	1.38556	0	0	11.7076	0	4.22917	0.0272436	0.00335211	0	0.000957084	0	2.17315	0.116844	2.08898	14
k__Fungi;p__Ascomycota;c__Saccharomycetes;o__Saccharomycetales;f__Debaryomycetaceae;g__Meyerozyma;s__Meyerozyma_guilliermondii	Species	0.0156377	0	1.36279	0.00316626	0	0	0	0.0224115	0	0	0	0.0207227	0	0	0.19407	0	0	0	0.00660698	0	0	0	0	29.6713	0	0	0	0.018449	0.0190484	9
k__Fungi;p__Ascomycota;c__Saccharomycetes;o__Saccharomycetales;f__Phaffomycetaceae;g__Cyberlindnera;s__Cyberlindnera_jadinii	Species	0.297116	0	0.00386061	0.00158313	0	0	0	0	0.7155	0	0	0	0.00261732	0.0718438	0	0	0	0	0	0	0	0	0	0	0	0	55.0134	0	0	4
k__Fungi;p__Ascomycota;c__Saccharomycetes;o__Saccharomycetales;f__Phaffomycetaceae;g__Wickerhamomyces;s__Wickerhamomyces_anomalus	Species	0	0	0	0	0.00318669	0	0	0	0	0	0	0	0	0	0	0.00121541	6.44084	0.000994728	0	0	0.000780433	0	0.0201126	0	0	0	0	0	0	2
k__Fungi;p__Ascomycota;c__Saccharomycetes;o__Saccharomycetales;f__Phaffomycetaceae;g__Wickerhamomyces;s__Wickerhamomyces_onychis	Species	0	0	0	0	0	0	0	0	0	0	0	0.84186	3.06488	0.05225	0	0	0	0	0	0	0	0	0	0.00126817	0	0	0	0	0	3
k__Fungi;p__Ascomycota;c__Saccharomycetes;o__Saccharomycetales;f__Saccharomycetaceae;g__Eremothecium;s__Eremothecium_coryli	Species	0	0	0.10295	0	0	0	0	0	0	0	0	0	0	0	0.25876	0	0	0	0	0	0	0	0	0	0	0	0	0	0	2
k__Fungi;p__Ascomycota;c__Saccharomycetes;o__Saccharomycetales;f__Saccharomycetaceae;g__Kazachstania;s__Kazachstania_barnettii	Species	0	0	0	0	0	0	0	0	0	0	0	0	0	0	0	0	0	0	0	0.0291718	0	0	0	0	0	0	0	0	0	1
k__Fungi;p__Ascomycota;c__Saccharomycetes;o__Saccharomycetales;f__Saccharomycetaceae;g__Saccharomyces;s__Saccharomyces_cerevisiae	Species	0.500407	0	0.981881	0	0.82376	0	15.7222	95.8539	0	0	0.371282	64.9087	0	0	73.3261	0	0.000767772	0.0487417	0.918371	9.58058	0.0858476	0	0.00670421	0.0038045	0.00382834	0	0	51.5343	3.22977	15
k__Fungi;p__Ascomycota;c__Saccharomycetes;o__Saccharomycetales;f__Saccharomycetales_fam_Incertae_sedis;g__Candida;s__Candida_albicans	Species	44.7363	0	35.3027	0.00791565	5.60699	0.053455	1.03582	0.179292	0	0.00324034	0.00447327	0	0.0104693	97.0903	6.30728	0.0255235	0.0238009	0.043768	40.7321	0	0.0140478	0	75.4525	0	0.719727	0.00445802	0.0320438	8.34512	0	19
k__Fungi;p__Ascomycota;c__Saccharomycetes;o__Saccharomycetales;f__Saccharomycetales_fam_Incertae_sedis;g__Candida;s__Candida_parapsilosis	Species	38.45	0.0376125	24.9318	17.9179	19.6922	12.2308	1.75175	0.313761	0.930149	0.0129613	0.0603892	0	0.0104693	0.0228594	2.21024	31.9093	0.218047	87.9509	34.875	48.4939	4.33609	36.1346	0.0435774	0.00126817	10.258	0.00668702	0	11.2047	1.04978	26
k__Fungi;p__Ascomycota;c__Saccharomycetes;o__Saccharomycetales;f__Saccharomycetales_fam_Incertae_sedis;g__Candida;s__Candida_metapsilosis	Species	0	0	0	0	0	0	0	0	0.00894374	0	0	0.0595778	0	0	0	0	0	0	0	0	0	0	0	70.1271	0	0	0	0	0.0275144	4
k__Fungi;p__Ascomycota;c__Saccharomycetes;o__Saccharomycetales;f__Saccharomycetales_fam_Incertae_sedis;g__Candida;s__Candida_natalensis	Species	0	0	0	0	0	0	0	0	0	0	0	0	0.324548	0.0195938	0	0	0	0	0	0	0	0	0	0	0	0	0	0	0	2
k__Fungi;p__Ascomycota;c__Saccharomycetes;o__Saccharomycetales;f__Saccharomycetales_fam_Incertae_sedis;g__Candida;s__Candida_railenensis	Species	0	0	0	0	0	0	0	0	0	0	0	0	0	0	0	0	0	0	0	0	0	0	0	0	0	0	0	0	1.35244	1
k__Fungi;p__Ascomycota;c__Saccharomycetes;o__Saccharomycetales;f__Saccharomycetales_fam_Incertae_sedis;g__Candida;s__Candida_tropicalis	Species	0.293989	0	0.558501	0	0	0	0	0.0112057	0	0	0	0	0.00261732	0.00653125	0.0215633	0	0	0	0	0.0536385	0	0	0	0	0	6.59341	20.31	0	0	8
k__Fungi;p__Ascomycota;c__Sordariomycetes;o__Hypocreales;f__Cordycipitaceae;g__Simplicillium;s__Simplicillium_aogashimaense	Species	0	0	0	0.250135	0	0	0	0	0	0	0	0	0	0	0	0	0	0	0	0	0	0	0	0	0	0	0	0	0	1
k__Fungi;p__Ascomycota;c__Sordariomycetes;o__Hypocreales;f__Hypocreaceae;g__Trichoderma;__	Genus	0	0	0	0	0	0	0	0	0	0	0	0	1.99963	0.0457188	0	0	0	0	0	0	0	0	0	0	0	0	0	0	0	2
k__Fungi;p__Ascomycota;c__Sordariomycetes;o__Hypocreales;f__Hypocreaceae;g__Trichoderma;s__Trichoderma_atroviride	Species	0	0	0	0	0	0	0	0	0	0	0	0	0	0	0	0	0.0522085	0	0	0	0	0	0	0	0	0	0	0	0	1
k__Fungi;p__Ascomycota;c__Sordariomycetes;o__Hypocreales;f__Nectriaceae;g__Fusarium;__	Genus	0	0	0	0	0	0	0	0	0	0	4.18698	0	0	0	0	0	0	0	0	0	0	0	0	0	0	0	0	0	0	1
k__Fungi;p__Ascomycota;c__Sordariomycetes;o__Hypocreales;f__Ophiocordycipitaceae;g__Purpureocillium;s__Purpureocillium_lilacinum	Species	0	0	0	0	0	0	0	0	0	16.5646	0	0	0	0	0	0	0	0	0	0	0	0	0	0	0	0	0	0	0	1
k__Fungi;p__Ascomycota;c__Sordariomycetes;o__Microascales;f__Microascaceae;g__Scopulariopsis;s__unidentified	Genus	0	0	0	0	0	0	0	0	0	0	0	0	0	0	0	0	0	0	0	0	0.295004	0	0	0	0	0	0	0	0	1
k__Fungi;p__Ascomycota;c__Sordariomycetes;o__Pleurotheciales;f__Pleurotheciaceae;g__Pleurotheciella;s__Pleurotheciella_rivularia	Species	0	0	0	0	0	0	0	0	0	0	0	0.00518068	0	0	0	0	0	0	0	0	0	0	0	0.00507267	0	0	0	0	57.6215	3
k__Fungi;p__Ascomycota;c__Sordariomycetes;o__Xylariales;f__Diatrypaceae;g__Peroneutypa;s__unidentified	Genus	0	0	0	0	0	0	0	0	0	0	0	0	0	0	0.420485	0	0	0	0	0	0	0	0	0	0	0	0	0	0	1
k__Fungi;p__Ascomycota;c__Sordariomycetes;o__Xylariales;f__Hyponectriaceae;g__Monographella;s__Monographella_nivalis	Species	0	0	0	0	0	0	0	0	0	2.68948	0	0	0	0	0	0	0	0	0	0	0	0	0	0	0	0	0	0	0	1
k__Fungi;p__Ascomycota;c__Sordariomycetes;o__unidentified;f__unidentified;g__unidentified;s__unidentified	Class	0	0	0	0	0	0	0	0	0	0	0	0	0	0	0	0	0	0	0	0	0	0	0	0	0	0	0	0	0.0380969	1
k__Fungi;p__Basidiomycota;__;__;__;__;__	Phylum	0	0	0.48901	0	0	0	0	0	0	0	0	0	0	0	0.0107817	0	0	0	0	0	0	0	0	0	0	0	0	0	0	2
k__Fungi;p__Basidiomycota;c__Agaricomycetes;o__Agaricales;f__Agaricaceae;g__Agaricus;s__Agaricus_bisporus	Species	0	0	0	0	0	0	0.237194	0	0	0	0	0	0	0	0	0	0.00921326	0	0	0	0	0	0	0	0	0	0	0	0	2
k__Fungi;p__Basidiomycota;c__Agaricomycetes;o__Agaricales;f__Lycoperdaceae;__;__	Family	0.00312754	0	0.769548	0	0	0	0	0	0	0	0	0	0	0	0	0	0	0	0	0	0	0	0	0	0	0	0	0.0122994	0	2
k__Fungi;p__Basidiomycota;c__Agaricomycetes;o__Agaricales;f__Physalacriaceae;g__Flammulina;s__Flammulina_velutipes	Species	0	0	0	0	0	0	0	0	0	0	0	0	0	0.00653125	0	0	0	0	0	0	0	0	0	0	0	6.84306	0	0	0	2
k__Fungi;p__Basidiomycota;c__Agaricomycetes;o__Agaricales;f__Strophariaceae;g__Hypholoma;s__Hypholoma_fasciculare	Species	0.00938262	0	3.96356	0	0	0	0	0.0224115	0	0	0	0	0	0	0.0215633	0	0	0	0.00660698	0	0	0	0	0	0	0	0	0.0307484	0	6
k__Fungi;p__Basidiomycota;c__Agaricomycetes;o__Agaricales;f__Strophariaceae;g__Pholiota;s__Pholiota_adiposa	Species	0	0	3.07562	0	0	0	0	0.0112057	0	0	0	0	0	0	0.06469	0	0	0	0.00330349	0	0	0	0	0	0	0	0	0.0122994	0	4
k__Fungi;p__Basidiomycota;c__Agaricomycetes;o__Agaricales;f__Tricholomataceae;g__Baeospora;s__Baeospora_myosura	Species	1.43867	0.0611204	0.0205899	28.7164	51.8172	67.5645	34.763	0.0224115	42.7332	0.210622	77.6247	1.79769	0.0209386	0.0653125	1.6496	47.4106	0.487535	10.385	0	20.4701	27.9005	47.4583	0.0201126	0.00887717	71.142	4.75447	0.00291307	14.1012	20.2125	27
k__Fungi;p__Basidiomycota;c__Agaricomycetes;o__Atheliales;f__Atheliaceae;g__Athelia;s__unidentified	Genus	0	0	0	0	0	0	0	0	0	0	0	0	0	0.0653125	0	0	0	0	0	0	0	0	0	0	0	0	0	0	0	1
k__Fungi;p__Basidiomycota;c__Agaricomycetes;o__Auriculariales;f__Exidiaceae;g__Exidia;__	Genus	0	0	0	0.00633252	0	0	0	0	0	0	0	0	0.00785196	0.0130625	0	0	0	0	0	0	0	0	0	0	0	39.1882	0	0	0	4
k__Fungi;p__Basidiomycota;c__Agaricomycetes;o__Boletales;f__Paxillaceae;g__Paxillus;s__Paxillus_involutus	Species	0	0	0.150564	0	0	0	0	0	0	0	0	0	0	0	0	0	0	0	0	0	0	0	0	0	0	0	0	0	0	1
k__Fungi;p__Basidiomycota;c__Agaricomycetes;o__Corticiales;f__Vuilleminiaceae;g__Vuilleminia;s__Vuilleminia_comedens	Species	0	0	0	0	0	0	0	0	0	0	0	0	0	0	0	0	0.0760094	0	0	0	0	0	0	0	0	0	0	0	0	1
k__Fungi;p__Basidiomycota;c__Agaricomycetes;o__Polyporales;f__Coriolaceae;g__Trametes;s__Trametes_cubensis	Species	0	0	0.00128687	0	0	0	0	0	0	0	0	0	0	0	0	0	0	0	1.26524	0	0	0	0	0	0	0	0	0	0	1
k__Fungi;p__Basidiomycota;c__Agaricomycetes;o__Russulales;f__Bondarzewiaceae;g__Heterobasidion;__	Genus	0	0	0	0	0	0	0	0	0	0	0	0	0	0	0	0	0	0	0	0	0	0	0	0	0	0	0	0.448927	0	1
k__Fungi;p__Basidiomycota;c__Agaricomycetes;o__Russulales;f__Peniophoraceae;g__Peniophora;s__Peniophora_albobadia	Species	0	0	0	0	0	0	0	0	0	0	0	0	0	0	0	0	0	0	0	0	0	0	0	0	0	0	0	1.27913	0	1
k__Fungi;p__Basidiomycota;c__Agaricomycetes;o__Russulales;f__Peniophoraceae;g__Peniophora;s__unidentified	Genus	0	0	0	0	0	0	0	0	0	0	0	0	0	0	0	0	0	0	0	0	0	0.133013	0	0	0	0	0	0	0	1
k__Fungi;p__Basidiomycota;c__Agaricomycetes;o__Trechisporales;f__Hydnodontaceae;g__Trechispora;s__unidentified	Genus	0	0	0	25.1971	0	0	0	0	0	0	0	0	0.00523464	0.0195938	0	0	0	0	0	0	0	0	0	0	0	0.00668702	0	0	0	4
k__Fungi;p__Basidiomycota;c__Cystobasidiomycetes;o__Cystobasidiales;f__Cystobasidiaceae;g__Cystobasidium;s__Cystobasidium_pinicola	Species	0	0	0.00257374	0	0	0	0	0	0	0	0	0	0.00261732	0	0	0	0	0	0	0	0	0	0	0	0	0	0	0	1.35455	1
k__Fungi;p__Basidiomycota;c__Cystobasidiomycetes;o__Cystobasidiomycetes_ord_Incertae_sedis;f__Symmetrosporaceae;g__Symmetrospora;s__unidentified	Genus	0	0	0	0	0	0.00130378	0.00217609	0	0	0	0	0	0	0	0	0	0	0	0	0	0	0	17.4041	0	0	0	0	0	0	1
k__Fungi;p__Basidiomycota;c__Cystobasidiomycetes;o__Erythrobasidiales;f__Erythrobasidiaceae;g__Erythrobasidium;s__Erythrobasidium_hasegawianum	Species	0	0	0	0	0	0	0	0	0	0	0	0	0	0	0	0	0	0	0	0	0	0	0	0	0	0	0	0	0.266678	1
k__Fungi;p__Basidiomycota;c__Cystobasidiomycetes;o__Erythrobasidiales;f__unidentified;g__unidentified;s__unidentified	Order	0	0	0.710352	0	0	0	0	0.0112057	0	0	0	0	0	0	0.032345	0	0	0	0	0	0	0	0	0	0	0	0	0.0122994	0	4
k__Fungi;p__Basidiomycota;c__Exobasidiomycetes;o__Entylomatales;f__unidentified;g__unidentified;s__unidentified	Order	0	0	0	0	0	0	0	0	0	0	0	0	0	0	0	0	0	0	0	0	0	0	0	0	0	0.0936183	0	0	0	1
k__Fungi;p__Basidiomycota;c__Malasseziomycetes;o__Malasseziales;f__Malasseziaceae;g__Malassezia;__	Genus	0	0	0	0	0	0	0	0	0	0.0745277	0	0	0	0	0	0	0	0	0	0	0	0	0	0	0	0	0	0	0	1
k__Fungi;p__Basidiomycota;c__Malasseziomycetes;o__Malasseziales;f__Malasseziaceae;g__Malassezia;s__Malassezia_arunalokei	Species	0	0	0	0	0	0	0	0	0	0	0	0	0	0	0	0	0	0	0	0	0	0	0	0	0.383791	0	0	0	0	1
k__Fungi;p__Basidiomycota;c__Malasseziomycetes;o__Malasseziales;f__Malasseziaceae;g__Malassezia;s__Malassezia_globosa	Species	0	0	0	0	0	0	0	0	0	0	0	0	0	0	0	0	0	0	0.013214	0	0	0	0	0	0	0	10.2919	0	0	2
k__Fungi;p__Basidiomycota;c__Malasseziomycetes;o__Malasseziales;f__Malasseziaceae;g__Malassezia;s__Malassezia_restricta	Species	0.0125102	0	0	0.036412	1.01177	0.0130378	0.0108804	0	0	0.0129613	0	0	1.64368	0.0293906	0.0215633	0	0	0	0	0	0	0	0	0	0.0555109	0.334351	1.6255	0	0	12
k__Fungi;p__Basidiomycota;c__Malasseziomycetes;o__Malasseziales;f__Malasseziaceae;g__Malassezia;s__Malassezia_sympodialis	Species	0	0	0	0	0	0	0	0	0	0	0	0	0	0	0	0	0	0	0	0	0	0	0	0	0	0	2.19646	0	0	1
k__Fungi;p__Basidiomycota;c__Microbotryomycetes;o__Sporidiobolales;f__Sporidiobolaceae;g__Rhodotorula;s__Rhodotorula_mucilaginosa	Species	0.0156377	0	0.00257374	0.00158313	11.7159	0	0	0	0	0	0	0.00259034	0	0	0.097035	11.4832	17.4453	0.0069631	0	0.00188205	0.00546303	0	0	0.176275	0	4.54495	1.29632	1.18074	1.1937	12
k__Fungi;p__Basidiomycota;c__Microbotryomycetes;o__Sporidiobolales;f__Sporidiobolaceae;g__Sporobolomyces;s__Sporobolomyces_roseus	Species	0.00312754	0	0.277964	0	0	0	0	0.0112057	0	0	0	0	0	0	0.0215633	0	0	0	0	0	0	0	0	0	0	0	0	3.8128	0	4
k__Fungi;p__Basidiomycota;c__Microbotryomycetes;o__Sporidiobolales;f__Sporidiobolaceae;g__Sporobolomyces;s__Sporobolomyces_symmetricus	Species	0	0	0.0952283	0	0	0	0	0	0	0	0	0	0	0	0	0	0	0	0	0	0	0	0	0	0	0	0	0	0	1
k__Fungi;p__Basidiomycota;c__Tremellomycetes;o__Cystofilobasidiales;f__Cystofilobasidiaceae;g__Cystofilobasidium;s__Cystofilobasidium_capitatum	Species	0	0	0	0	0	0	0	0	0	0	0	0	0	0	0	0.00972325	0	0	0	0	0	0	0	0	0	0	0	0	0.857179	2
k__Fungi;p__Basidiomycota;c__Tremellomycetes;o__Cystofilobasidiales;f__Mrakiaceae;g__Itersonilia;s__Itersonilia_perplexans	Species	0.00312754	0	0.00128687	0.00474939	0	0	0	0	0	0	0	0	0.0130866	0.0457188	0	0	0	0	1.12979	0	0	0	0	0	0	35.8157	1.95176	0	0	5
k__Fungi;p__Basidiomycota;c__Tremellomycetes;o__Cystofilobasidiales;f__Mrakiaceae;g__Tausonia;s__Tausonia_pullulans	Species	0	0	0	0	0	0	0	0	0	0	0	0	0	0	0.0215633	0	0	0	0	0	0	0	0	0	0	0	0	0	1.28894	2
k__Fungi;p__Basidiomycota;c__Tremellomycetes;o__Filobasidiales;f__Filobasidiaceae;g__Filobasidium;s__Filobasidium_magnum	Species	0	0	0	0	0.00159335	0.0573664	0	0	2.5758	0	1.63051	0	0	0	0	0.0243081	0.0667962	0	0.521952	0.281367	0	0	0	0	0	0	0.262177	0	0.0253979	9
k__Fungi;p__Basidiomycota;c__Tremellomycetes;o__Filobasidiales;f__Filobasidiaceae;g__Naganishia;s__Naganishia_albida	Species	0	0	0	0	0	0	0	0	0	0	0	0	0	0	0	0	1.10713	0	0	0	0	0	0	0	0	0	0	0	0	1
k__Fungi;p__Basidiomycota;c__Tremellomycetes;o__Filobasidiales;f__Filobasidiaceae;g__Naganishia;s__Naganishia_diffluens	Species	8.13786	0.00470157	0.00257374	0	0	0	0	0.0336172	0	0	0	0	0	0	0.991914	0.00364622	72.4523	0.0198946	0.00991048	0.00470513	0.0109261	0	0	0.0038045	0	0	0	0.018449	0	8
k__Fungi;p__Basidiomycota;c__Tremellomycetes;o__Holtermanniales;f__Holtermanniales_fam_Incertae_sedis;g__Holtermanniella;s__Holtermanniella_takashimae	Species	0	0	1.40269	0	0	0	0	0	0	0	0	0	0	0	0	0	0	0	0	0	0	0	0	0	0	0	0	0.00614968	0	2
k__Fungi;p__Basidiomycota;c__Tremellomycetes;o__Tremellales;__;__;__	Order	0	0	0	0	0	0	0	0	0	0	0	0	0	0	0	0.176234	0	0	0	0	0	0	0	0	0	0	0	0	0	1
k__Fungi;p__Basidiomycota;c__Tremellomycetes;o__Tremellales;f__Bulleribasidiaceae;g__Dioszegia;s__Dioszegia_hungarica	Species	0	0	0.00128687	0	0	0	0	0	0	0	3.73518	0	0	0	0	0	0	0	0	0	0	0	0	0	0	0	0	0	0	1
k__Fungi;p__Basidiomycota;c__Tremellomycetes;o__Tremellales;f__Bulleribasidiaceae;g__Hannaella;s__Hannaella_zeae	Species	0	0	0	0	0	0	0	0	0	0	0	0.784872	0	0	0	0	0	0	0	0	0	0	0	0.00126817	0	0	0	0	0.00211649	1
k__Fungi;p__Basidiomycota;c__Tremellomycetes;o__Tremellales;f__Bulleribasidiaceae;g__Vishniacozyma;__	Genus	0.0218928	0	3.98672	0	0	0	0	0.0224115	0	0	0	0	0	0	0.0539084	0	0	0	0	0	0	0	0	0	0	0	0	0.018449	0	5
k__Fungi;p__Basidiomycota;c__Tremellomycetes;o__Tremellales;f__Bulleribasidiaceae;g__Vishniacozyma;s__Vishniacozyma_carnescens	Species	0	0	0.869923	0	0	0	0	0	0	0	0	0	0	0	0.0107817	0.264959	0.0291753	0	0	0	0	0	0	0	0	0	0	0.0122994	0	5
k__Fungi;p__Basidiomycota;c__Tremellomycetes;o__Tremellales;f__Bulleribasidiaceae;g__Vishniacozyma;s__Vishniacozyma_taibaiensis	Species	0	0	0.328152	0	0	0	0	0	0	0	0	0	0	0	0	0	0	0	0	0	0	0	0	0	0	0	0	0	0	1
k__Fungi;p__Basidiomycota;c__Tremellomycetes;o__Tremellales;f__Bulleribasidiaceae;g__Vishniacozyma;s__unidentified	Genus	0	0	0	0	0	0	0	0	0	0	0	0.00259034	0	0	0	0	0	0	0	0	0	0	0	0	0	0	0	0	0.884694	1
k__Fungi;p__Basidiomycota;c__Tremellomycetes;o__Tremellales;f__Rhynchogastremataceae;g__Papiliotrema;s__Papiliotrema_flavescens	Species	0	0	0	0	0	0	0	0	0	0	0	0	0	0	0	0	0.0621895	0	0	0	0	0	0	0	0	0	0	0	0	1
k__Fungi;p__Basidiomycota;c__Tremellomycetes;o__Trichosporonales;f__Trichosporonaceae;__;__	Family	0	0	0	0	0	0	0	0	0	0	0	0	0	0	0	0	0	0	0	0	0	0	0	0	0	0	0	0	0.0931256	1
k__Fungi;p__Basidiomycota;c__Tremellomycetes;o__Trichosporonales;f__Trichosporonaceae;g__Cutaneotrichosporon;s__Cutaneotrichosporon_cyanovorans	Species	0.00312754	0	0.44397	0	0	0	0	0	0	0	0	0	0	0	0.916442	0	0	0	0	0	0	0	0.0435774	0	0	0	0	0	0	3
k__Fungi;p__Basidiomycota;c__Tremellomycetes;o__Trichosporonales;f__Trichosporonaceae;g__Trichosporon;s__Trichosporon_dohaense	Species	0	0	0	0	0	0	0	0	0	0	0	0	0	0	0	0	0	0	0	0	0	0	0.278225	0	0	0	0	0	0	1
k__Fungi;p__Basidiomycota;c__Tremellomycetes;o__Trichosporonales;f__Trichosporonaceae;g__Vanrija;s__Vanrija_fragicola	Species	0	0	0	0	0	0	0	0	0	0	0	0	0	0	0	0	0	0	0	0	0.0358999	0	0	0	0	0	0	0	0	1
k__Fungi;p__Basidiomycota;c__Wallemiomycetes;o__Wallemiales;f__Wallemiaceae;g__Wallemia;__	Genus	0	0	0	6.47184	0	0	0	0	0	0	0	0	0.00523464	0.00979688	0	0	0	0	0	0	0	0	0	0	0	0	0.372873	0	0	4
k__Fungi;p__Basidiomycota;c__Wallemiomycetes;o__Wallemiales;f__Wallemiaceae;g__Wallemia;s__Wallemia_ichthyophaga	Species	0	0	0	0	0	0	0	0	0	0	0	0	1.3453	0.00979688	0	0	0	0	0	0	0	0	0	0	0	0	0	0	0	2
k__Fungi;p__unidentified;c__unidentified;o__unidentified;f__unidentified;g__unidentified;s__unidentified	Unidentified	0	0	0	0.00158313	0.0812607	0.0547588	2.694	0.0336172	0	1.44519	0	25.8283	23.3544	0.600875	1.2938	0	0	0	0	0	0	0	0	0	1.83952	0.198382	0.0145654	0.0245987	0.0846597	14
	Read total:	31974	42539	77708	63166	62761	76700	45954	8924	11181	30861	44710	38605	38207	30622	9275	82277	130247	100530	30271	106267	128134	62400	29832	78854	104484	44863	34328	16261	47248
