# Supplementary material for: Preterm Infants Harbour a Rapidly Changing Mycobiota That Includes Candida Pathobionts
Source: J Fungi (Basel). 2020 Nov 9;6(4):273. doi: 10.3390/jof6040273 (PMC7712117; doi:10.3390/jof6040273)
Supplement: Supplementary file 1 [file jof-06-00273-s001.zip › James et al_Supplementary/James et al_Table S3.xlsx]

## Sheet: Table S3
Table S3. Fungal taxa identified to species level.
Species:	Phylum:
Alternaria metachromatica	Ascomycota
Aspergillus carbonarius	Ascomycota
Aspergillus conicus	Ascomycota
Aspergillus flavus	Ascomycota
Aspergillus penicillioides	Ascomycota
Aspergillus ruber	Ascomycota
Aspergillus subversicolor	Ascomycota
Aspergillus terreus	Ascomycota
Candida albicans	Ascomycota
Candida metapsilosis	Ascomycota
Candida natalensis	Ascomycota
Candida parapsilosis	Ascomycota
Candida railenensis	Ascomycota
Candida tropicalis	Ascomycota
Chalastospora gossypii	Ascomycota
Cyberlindnera jadinii	Ascomycota
Davidiella tassiana	Ascomycota
Debaryomyces prosopidis	Ascomycota
Didymella exigua	Ascomycota
Eremothecium coryli	Ascomycota
Golovinomyces sonchicola	Ascomycota
Kazachstania barnettii	Ascomycota
Meyerozyma guilliermondii	Ascomycota
Monilinia laxa	Ascomycota
Monographella nivalis	Ascomycota
Penicillium astrolabium	Ascomycota
Penicillium bialowiezense	Ascomycota
Penicillium carneum	Ascomycota
Penicillium coprobium	Ascomycota
Penicillium glabrum	Ascomycota
Penicillium polonicum	Ascomycota
Periconia byssoides	Ascomycota
Periconia cookei	Ascomycota
Pleurotheciella rivularia	Ascomycota
Purpureocillium lilacinum	Ascomycota
Saccharomyces cerevisiae	Ascomycota
Simplicillium aogashimaense	Ascomycota
Talaromyces infraolivaceus	Ascomycota
Talaromyces minioluteus	Ascomycota
Talaromyces wortmannii	Ascomycota
Thelebolus globosus	Ascomycota
Trichoderma atroviride	Ascomycota
Wickerhamomyces anomalus	Ascomycota
Wickerhamomyces onychis	Ascomycota
Agaricus bisporus	Basidiomycota
Baeospora myosura	Basidiomycota
Cutaneotrichosporon cyanovorans	Basidiomycota
Cystobasidium pinicola	Basidiomycota
Cystofilobasidium capitatum	Basidiomycota
Dioszegia hungarica	Basidiomycota
Erythrobasidium hasegawianum	Basidiomycota
Filobasidium magnum	Basidiomycota
Flammulina velutipes	Basidiomycota
Hannaella zeae	Basidiomycota
Holtermanniella takashimae	Basidiomycota
Hypholoma fasciculare	Basidiomycota
Itersonilia perplexans	Basidiomycota
Malassezia arunalokei	Basidiomycota
Malassezia globosa	Basidiomycota
Malassezia restricta	Basidiomycota
Malassezia sympodialis	Basidiomycota
Naganishia albida	Basidiomycota
Naganishia diffluens	Basidiomycota
Papiliotrema flavescens	Basidiomycota
Paxillus involutus	Basidiomycota
Peniophora albobadia	Basidiomycota
Pholiota adiposa	Basidiomycota
Rhodotorula mucilaginosa	Basidiomycota
Sporobolomyces roseus	Basidiomycota
Sporobolomyces symmetricus	Basidiomycota
Tausonia pullulans	Basidiomycota
Trametes cubensis	Basidiomycota
Trichosporon dohaense	Basidiomycota
Vanrija fragicola	Basidiomycota
Vishniacozyma carnescens	Basidiomycota
Vishniacozyma taibaiensis	Basidiomycota
Vuilleminia comedens	Basidiomycota
Wallemia ichthyophaga	Basidiomycota
