# Supplementary material for: Preterm Infants Harbour a Rapidly Changing Mycobiota That Includes Candida Pathobionts
Source: J Fungi (Basel). 2020 Nov 9;6(4):273. doi: 10.3390/jof6040273 (PMC7712117; doi:10.3390/jof6040273)
Supplement: Supplementary file 1 [file jof-06-00273-s001.zip › James et al_Supplementary/James et al_Table S4.xlsx]

## Sheet: Table S4
Table S4. Fungal genera abundance and prevalence.
Genus	Phylum	Prevalence (%)*	Mean Abundance (%)
Alternaria	Ascomycota	17.24	0.163041
Aspergillus	Ascomycota	62.07	1.37853
Candida	Ascomycota	100	27.6054
Chalastospora	Ascomycota	10.34	0.0184637
Cyberlindnera	Ascomycota	13.79	1.93469
Davidiella	Ascomycota	79.31	5.50354
Debaryomyces	Ascomycota	48.28	5.96332
Didymella	Ascomycota	10.34	0.016001
Eremothecium	Ascomycota	6.9	0.0124727
Fusarium	Ascomycota	3.45	0.144379
Golovinomyces	Ascomycota	3.45	0.0219351
Kazachstania	Ascomycota	3.45	0.00100592
Meyerozyma	Ascomycota	31.03	1.08049
Monilinia	Ascomycota	20.69	0.0807833
Monographella	Ascomycota	3.45	0.0927406
Neosetophoma	Ascomycota	3.45	0.0193327
Penicillium	Ascomycota	72.41	6.88103
Periconia	Ascomycota	17.24	0.076896
Peroneutypa	Ascomycota	3.45	0.0144995
Pleurotheciella	Ascomycota	10.34	1.9873
Purpureocillium	Ascomycota	3.45	0.571193
Saccharomyces	Ascomycota	51.72	10.9621
Scopulariopsis	Ascomycota	3.45	0.0101725
Simplicillium	Ascomycota	3.45	0.00862533
Talaromyces	Ascomycota	13.79	0.271002
Thelebolus	Ascomycota	3.45	0.148872
Trichoderma	Ascomycota	10.34	0.0723297
Wickerhamomyces	Ascomycota	17.24	0.359565
Agaricus	Basidiomycota	6.9	0.00849679
Athelia	Basidiomycota	3.45	0.00225216
Baeospora	Basidiomycota	93.1	19.7538
Cutaneotrichosporon	Basidiomycota	10.34	0.0485213
Cystobasidium	Basidiomycota	3.45	0.0468878
Cystofilobasidium	Basidiomycota	6.9	0.0298932
Dioszegia	Basidiomycota	3.45	0.128844
Erythrobasidium	Basidiomycota	3.45	0.00919579
Exidia	Basidiomycota	13.79	1.35226
Filobasidium	Basidiomycota	31.03	0.187837
Flammulina	Basidiomycota	6.9	0.236193
Hannaella	Basidiomycota	3.45	0.0271813
Heterobasidion	Basidiomycota	3.45	0.0154802
Holtermanniella	Basidiomycota	6.9	0.0485806
Hypholoma	Basidiomycota	20.69	0.139802
Itersonilia	Basidiomycota	17.24	1.34363
Malassezia	Basidiomycota	44.83	0.612671
Naganishia	Basidiomycota	27.59	2.85522
Papiliotrema	Basidiomycota	3.45	0.00214447
Paxillus	Basidiomycota	3.45	0.00519185
Peniophora	Basidiomycota	6.9	0.0486947
Pholiota	Basidiomycota	13.79	0.109211
Rhodotorula	Basidiomycota	41.38	1.69552
Sporobolomyces	Basidiomycota	13.79	0.145582
Symmetrospora	Basidiomycota	3.45	0.600262
Tausonia	Basidiomycota	6.9	0.0451899
Trametes	Basidiomycota	3.45	0.0436732
Trechispora	Basidiomycota	13.79	0.869952
Trichosporon	Basidiomycota	3.45	0.00959396
Vanrija	Basidiomycota	3.45	0.00123793
Vishniacozyma	Basidiomycota	27.59	0.224343
Vuilleminia	Basidiomycota	3.45	0.00262101
Wallemia	Basidiomycota	13.79	0.28327
* n=29
